# Supplementary material for: Canine Intestinal Organoids as a Novel In Vitro Model of Intestinal Drug Permeability: A Proof-of-Concept Study
Source: Cells. 2023 Apr 27;12(9):1269. doi: 10.3390/cells12091269 (PMC10177590; doi:10.3390/cells12091269)
Supplement: Supplementary file 1 [file cells-12-01269-s001.zip]

Archive with 1 entries (1 files):
- cells-2349741-supplementary.pdf
